# Supplementary material for: Exploring Children’s Digital Home Learning Environment: Cross-Cultural Construct Validation of the HLEQ
Source: Behav Sci (Basel). 2026 Jul 3;16(7):1111. doi: 10.3390/bs16071111 (PMC13405998; doi:10.3390/bs16071111)
Supplement: Supplementary file 1 [file behavsci-16-01111-s001.zip]

Archive with 1 entries (1 files):
- behavsci-4306102-supplementary.pdf
